# Supplementary material for: 5-Year Follow-Up of a Telephone Intervention to Increase Fruit and Vegetable Consumption in Preschoolers: The ‘Healthy Habits’ Cluster Randomised Trial
Source: Nutrients. 2020 Nov 30;12(12):3702. doi: 10.3390/nu12123702 (PMC7760630; doi:10.3390/nu12123702)
Supplement: Supplementary file 1 [file nutrients-12-03702-s001.zip]

Archive with 2 entries (2 files):
- Table S1_Healthy Habits CONSORT Checklist.docx
- Table S2_TIDieR checklist.docx
